# Supplementary material for: The protective mechanism of Dehydromiltirone in diabetic kidney disease is revealed through network pharmacology and experimental validation
Source: Front Pharmacol. 2023 Aug 23;14:1201296. doi: 10.3389/fphar.2023.1201296 (PMC10482231; doi:10.3389/fphar.2023.1201296)
Supplement: Supplementary file 1 [file Table2.XLSX]

## Sheet: Sheet1
Mol	Gene
SM01	ADCY2
SM01	AKT1
SM01	APP
SM01	AR
SM01	BCL2L1
SM01	BIRC5
SM01	CASP3
SM01	CASP7
SM01	CASP9
SM01	CCNB1
SM01	CCND1
SM01	CD40LG
SM01	CDK4
SM01	CDKN1A
SM01	DPP4
SM01	EGFR
SM01	ERBB2
SM01	GSTP1
SM01	HMOX1
SM01	HSP90AA1
SM01	ICAM1
SM01	IFNG
SM01	IL10
SM01	IL2
SM01	IL4
SM01	IL6
SM01	INSR
SM01	JUN
SM01	MAPK1
SM01	MCL1
SM01	MDM2
SM01	MET
SM01	MMP1
SM01	MMP2
SM01	MMP9
SM01	NCOA2
SM01	NFKBIA
SM01	NUF2
SM01	PCNA
SM01	PIK3CG
SM01	PPARG
SM01	PRKACA
SM01	PRSS1
SM01	PTGES
SM01	PTGS1
SM01	PTGS2
SM01	RB1
SM01	RELA
SM01	SLC2A4
SM01	TOP1
SM01	TOP2A
SM01	TP53
SM01	TYR
SM01	VEGFA
SM01	XDH
SM01	XIAP
SM02	AAGAB
SM02	ACACA
SM02	AHSA1
SM02	AKR1C3
SM02	AKT1
SM02	ALG5
SM02	ALPI
SM02	APC
SM02	AR
SM02	BAD
SM02	BAX
SM02	BCL2
SM02	BCL2L1
SM02	CALM2
SM02	CASP3
SM02	CASP9
SM02	CCNB1
SM02	CCND1
SM02	CCND2
SM02	CD40LG
SM02	CDK1
SM02	CDK4
SM02	CDK6
SM02	CDKN1A
SM02	CDKN2A
SM02	CFLAR
SM02	CYCS
SM02	CYP19A1
SM02	DPP4
SM02	EEF1E1
SM02	EIF6
SM02	F7
SM02	FCER2
SM02	FOS
SM02	FXYD2
SM02	G6PC
SM02	HERC5
SM02	HIF1A
SM02	HMOX1
SM02	HSP90AA1
SM02	ICAM1
SM02	IFNG
SM02	IGF1R
SM02	IKBKG
SM02	IL13
SM02	IL2
SM02	IL4
SM02	INS
SM02	INSR
SM02	JUN
SM02	MCL1
SM02	MDM2
SM02	MMP1
SM02	MMP9
SM02	MS4A2
SM02	NCOA2
SM02	NFKBIA
SM02	ODC1
SM02	PIK3CG
SM02	PLAU
SM02	PRKACA
SM02	PRSS1
SM02	PSMD3
SM02	PSME3
SM02	PTGS1
SM02	PTGS2
SM02	RB1
SM02	RELA
SM02	RUNX1T1
SM02	SCN5A
SM02	SERPINE1
SM02	SLC2A4
SM02	SLC5A5
SM02	TOP2B
SM02	TP53
SM02	TRPM2
SM02	VEGFA
SM02	XIAP
SM03	AMY2A
SM03	CASP3
SM03	CASP9
SM03	HMOX1
SM03	ICAM1
SM03	NQO1
SM04	CALM2
SM04	F7
SM04	HSP90AA1
SM04	IGHG1
SM04	LACTBL1
SM04	NCOA1
SM04	NCOA2
SM04	NOS3
SM04	PIK3CG
SM04	PKIA
SM04	PRKACA
SM04	PTGS1
SM04	PTGS2
SM04	RXRA
SM04	SCN5A
SM04	TOP2B
SM05	AKR1B1
SM05	CA1
SM05	CA12
SM05	CA14
SM05	CA2
SM05	CA3
SM05	CA5A
SM05	CA6
SM05	CA7
SM05	CA9
SM05	CSNK2A1
SM05	CSNK2A2
SM05	FUT7
SM05	HSP90AA1
SM05	MAOA
SM05	MAOB
SM05	POLB
SM05	PTGS2
SM05	SERPINE1
SM05	TUBB1
SM06	ADRA1B
SM06	ADRA1D
SM06	ADRB2
SM06	CA2
SM06	CHRM1
SM06	CHRM2
SM06	CHRM3
SM06	CHRM4
SM06	CHRM5
SM06	CHRNA7
SM06	DRD1
SM06	GABRA1
SM06	HSP90AA1
SM06	HTR2A
SM06	HTR3A
SM06	IGHG1
SM06	NCOA1
SM06	NCOA2
SM06	OPRD1
SM06	OPRM1
SM06	PDE3A
SM06	PTGS1
SM06	PTGS2
SM06	RXRA
SM06	SCN5A
SM06	SLC6A3
SM06	SLC6A4
SM06	TOP2B
SM07	ACHE
SM07	AR
SM07	BCHE
SM07	CDC25A
SM07	CES2
SM07	CHRM2
SM07	CYP17A1
SM07	CYP19A1
SM07	CYP2C19
SM07	CYP51A1
SM07	DHCR7
SM07	ESR1
SM07	ESR2
SM07	G6PD
SM07	GCGR
SM07	GLRA1
SM07	HMGCR
SM07	HSD11B1
SM07	HSD11B2
SM07	NOS2
SM07	NPC1L1
SM07	NR1H2
SM07	NR1H3
SM07	NR1I3
SM07	NR3C1
SM07	NR3C2
SM07	PGR
SM07	POLB
SM07	PPARD
SM07	PTGER1
SM07	PTGER2
SM07	PTPN1
SM07	PTPN6
SM07	RORA
SM07	RORC
SM07	SERPINA6
SM07	SHBG
SM07	SLC6A2
SM07	SLC6A4
SM07	SQLE
SM07	SREBF2
SM07	TBXAS1
SM07	VDR
SM08	ACHE
SM08	AR
SM08	BCHE
SM08	CDC25A
SM08	CDC25B
SM08	CES2
SM08	CHRM2
SM08	CYP17A1
SM08	CYP19A1
SM08	CYP2C19
SM08	CYP51A1
SM08	DHCR7
SM08	DRD2
SM08	ESR1
SM08	ESR2
SM08	FDFT1
SM08	G6PD
SM08	GLRA1
SM08	HMGCR
SM08	HSD11B1
SM08	HSD11B2
SM08	NCOA2
SM08	NOS2
SM08	NPC1L1
SM08	NR1H2
SM08	NR1H3
SM08	NR1I3
SM08	NR3C1
SM08	PGR
SM08	POLB
SM08	PPARD
SM08	PTGER1
SM08	PTGER2
SM08	PTPN1
SM08	PTPN6
SM08	RORA
SM08	RORC
SM08	SERPINA6
SM08	SHBG
SM08	SHH
SM08	SLC6A2
SM08	SLC6A4
SM08	SQLE
SM08	SREBF2
SM08	UGT2B7
SM08	VDR
SM09	ADORA2B
SM09	AKR1C1
SM09	AKR1C3
SM09	ALOX15
SM09	ALOX5
SM09	ATM
SM09	BACE1
SM09	BRD4
SM09	CA1
SM09	CA12
SM09	CA13
SM09	CA14
SM09	CA4
SM09	CA5B
SM09	CA6
SM09	CA7
SM09	CA9
SM09	CBR1
SM09	CCNB1
SM09	CCR9
SM09	CD38
SM09	CDK1
SM09	DNMT3A
SM09	FLT3
SM09	HMGCR
SM09	HPGDS
SM09	HSD11B1
SM09	JAK2
SM09	KCNA3
SM09	KCNA5
SM09	LIMK1
SM09	MAOA
SM09	MAOB
SM09	METAP2
SM09	MTNR1A
SM09	MTOR
SM09	OPRK1
SM09	P2RX7
SM09	PARP1
SM09	PARP2
SM09	PDE10A
SM09	PDE7A
SM09	PDE8B
SM09	PIK3CA
SM09	PIK3CB
SM09	PIK3CD
SM09	PIK3CG
SM09	PTGES
SM09	PTGS2
SM09	SRD5A1
SM10	ACHE
SM10	ADRA1B
SM10	ADRA1D
SM10	ADRB2
SM10	CA2
SM10	CHRM1
SM10	CHRM2
SM10	CHRM3
SM10	CHRM4
SM10	CHRM5
SM10	CHRNA7
SM10	DRD2
SM10	OPRD1
SM10	OPRM1
SM10	PTGS2
SM10	SCN5A
SM11	ACHE
SM11	ADRA1D
SM11	ADRB2
SM11	AR
SM11	CHRM1
SM11	CHRM3
SM11	CHRM4
SM11	CHRM5
SM11	CHRNA7
SM11	DPP4
SM11	DRD1
SM11	ESR1
SM11	F2
SM11	GABRA1
SM11	HTR2A
SM11	NCOA1
SM11	OPRD1
SM11	OPRM1
SM11	PPARG
SM11	PTGS2
SM11	SCN5A
SM12	ACHE
SM12	ADORA1
SM12	ADRA2A
SM12	ADRA2C
SM12	AKR1B1
SM12	ALDH2
SM12	EGFR
SM12	F7
SM12	IL2
SM12	NMUR2
SM12	NOX4
SM12	NQO2
SM12	PTGS2
SM12	PTPN1
SM12	RPS6KA3
SM12	TNF
SM12	XDH
SM13	ACHE
SM13	ACP1
SM13	ADORA3
SM13	AKR1B10
SM13	ALOX5
SM13	AR
SM13	BCHE
SM13	CD81
SM13	CDC25A
SM13	CDC25B
SM13	CES2
SM13	CHRM2
SM13	CNR1
SM13	CYP17A1
SM13	CYP19A1
SM13	CYP2C19
SM13	CYP51A1
SM13	ESR1
SM13	ESR2
SM13	FAAH
SM13	FABP1
SM13	FABP3
SM13	FABP4
SM13	FABP5
SM13	FNTA
SM13	FNTB
SM13	HMGCR
SM13	HSD11B1
SM13	HSD11B2
SM13	MAPK3
SM13	NOS2
SM13	NPC1L1
SM13	NR1H3
SM13	NR1I3
SM13	PDE4D
SM13	PLA2G1B
SM13	POLB
SM13	PPARA
SM13	PPARD
SM13	PPARG
SM13	PREP
SM13	PRKCH
SM13	PTGES
SM13	PTPN1
SM13	PTPN11
SM13	PTPN2
SM13	PTPN6
SM13	PTPRF
SM13	RORA
SM13	RORC
SM13	SCD
SM13	SERPINA6
SM13	SHBG
SM13	SLC6A2
SM13	SLC6A4
SM13	SQLE
SM13	SREBF2
SM13	TERT
SM13	UGT2B7
SM14	ACHE
SM14	ADRA1B
SM14	ADRA1D
SM14	ADRB2
SM14	CA2
SM14	CALM2
SM14	CHRM1
SM14	CHRM3
SM14	IGHG1
SM14	NCOA1
SM14	NCOA2
SM14	OPRM1
SM14	PTGS1
SM14	PTGS2
SM14	RXRA
SM14	SCN5A
SM14	TOP2B
SM15	ACHE
SM15	ADAM17
SM15	ADORA3
SM15	ADRA1B
SM15	ADRA1D
SM15	ADRA2C
SM15	ADRB2
SM15	AKR1C3
SM15	AR
SM15	BCHE
SM15	CA1
SM15	CA12
SM15	CA7
SM15	CA9
SM15	CASP3
SM15	CASP7
SM15	CDC25A
SM15	CDC25B
SM15	CES1
SM15	CES2
SM15	CHRM1
SM15	CHRM2
SM15	CHRM3
SM15	CHRM4
SM15	CHRM5
SM15	CHRNA7
SM15	CRHR1
SM15	DRD1
SM15	ESR1
SM15	GRM5
SM15	MAOB
SM15	MMP13
SM15	MMP8
SM15	MTNR1A
SM15	MTNR1B
SM15	NCOA2
SM15	NOS3
SM15	OPRD1
SM15	OPRM1
SM15	PBRM1
SM15	PIK3CA
SM15	PTGS1
SM15	PTGS2
SM15	PTPN1
SM15	PTPN22
SM15	PTPRC
SM15	PTPRF
SM15	RXRA
SM15	SCN5A
SM15	SLC6A3
SM15	SMARCA4
SM15	TNKS
SM15	TNKS2
SM15	TOP1
SM15	TOP2B
SM16	ADRA1B
SM16	ADRA1D
SM16	ADRB2
SM16	AR
SM16	CALM2
SM16	CCNA2
SM16	CDK2
SM16	CHRM1
SM16	CHRM2
SM16	CHRM3
SM16	CHRM4
SM16	CHRM5
SM16	CHRNA7
SM16	DRD1
SM16	ESR1
SM16	GABRA1
SM16	HTR2A
SM16	HTR3A
SM16	IGHG1
SM16	NCOA2
SM16	NOS3
SM16	OPRM1
SM16	PIK3CG
SM16	PIM1
SM16	PPARG
SM16	PRKACA
SM16	PTGS1
SM16	PTGS2
SM16	RXRA
SM16	SCN5A
SM16	SLC6A3
SM16	SLC6A4
SM17	ACHE
SM17	ADRB2
SM17	CHRM1
SM17	CHRM5
SM17	CHRNA7
SM17	DPP4
SM17	F2
SM17	NCOA1
SM17	OPRD1
SM17	OPRM1
SM17	PRSS1
SM17	PTGS2
SM17	SCN5A
SM18	ACHE
SM18	ADRA1D
SM18	ADRB2
SM18	CHRM1
SM18	CHRNA7
SM18	DPP4
SM18	F2
SM18	NCOA1
SM18	OPRD1
SM18	OPRM1
SM18	PRSS1
SM18	PTGS2
SM18	SCN5A
SM19	ALDH2
SM19	AMPD3
SM19	ATIC
SM19	FYN
SM19	GART
SM19	HSP90AA1
SM19	KDM3A
SM19	KDM4C
SM19	MMP1
SM19	NEU3
SM19	PADI1
SM19	PADI4
SM19	PIM1
SM19	PIM2
SM19	PTGES
SM19	PTGS2
SM19	PTPN1
SM19	SCN10A
SM19	SELE
SM19	SELL
SM19	SELP
SM19	TYMS
SM19	VCP
SM20	ADRA1B
SM20	ADRA1D
SM20	ADRA2A
SM20	ADRA2C
SM20	ADRB2
SM20	AR
SM20	CA2
SM20	CHRM1
SM20	CHRM2
SM20	CHRM3
SM20	CHRM4
SM20	CHRM5
SM20	CHRNA7
SM20	DRD1
SM20	DRD2
SM20	ESR1
SM20	GABRA1
SM20	HTR2A
SM20	NCOA1
SM20	NCOA2
SM20	NOS3
SM20	OPRD1
SM20	OPRM1
SM20	PPARG
SM20	PRKACA
SM20	PTGS1
SM20	PTGS2
SM20	RXRA
SM20	SCN5A
SM20	SLC6A3
SM20	SLC6A4
SM20	TOP2B
SM21	AR
SM21	CCNA2
SM21	CDK2
SM21	ESR1
SM21	ESR2
SM21	F2
SM21	GSK3B
SM21	HSP90AA1
SM21	MAPK14
SM21	NOS2
SM21	PIM1
SM21	PPARG
SM22	HSP90AA1
SM22	IL2
SM23	ACHE
SM23	NCOA1
SM23	NCOA2
SM23	NR3C1
SM23	PGR
SM23	PTGS2
SM24	AR
SM24	DPP4
SM24	F2
SM24	NCOA1
SM24	PIK3CG
SM24	PRKACA
SM24	PTGS2
SM24	RXRA
SM25	ACHE
SM25	ADRA1D
SM25	ADRB2
SM25	CA2
SM25	CHRM1
SM25	CHRNA7
SM25	DPP4
SM25	DRD1
SM25	F2
SM25	HSP90AA1
SM25	IGHG1
SM25	NCOA1
SM25	OPRD1
SM25	OPRM1
SM25	PRSS1
SM25	PTGS2
SM25	RXRA
SM26	ACHE
SM26	ADRA1D
SM26	ADRB2
SM26	CA2
SM26	CHRM1
SM26	CHRM2
SM26	CHRM3
SM26	CHRM5
SM26	CHRNA7
SM26	DPP4
SM26	DRD1
SM26	F2
SM26	GABRA1
SM26	HSP90AA1
SM26	HTR2A
SM26	IGHG1
SM26	NCOA1
SM26	OPRD1
SM26	OPRM1
SM26	PRSS1
SM26	PTGS2
SM26	RXRA
SM26	SCN5A
SM26	SLC6A4
SM27	NR3C1
SM27	NR3C2
SM28	NCOA1
SM28	NCOA2
SM28	NR3C1
SM28	NR3C2
SM28	PGR
SM28	PTGS2
SM29	ACHE
SM29	ADRA1B
SM29	ADRA1D
SM29	ADRA2A
SM29	ADRA2B
SM29	ADRB2
SM29	AR
SM29	CHRM1
SM29	CHRM2
SM29	CHRM3
SM29	CHRM5
SM29	CHRNA7
SM29	DPP4
SM29	DRD1
SM29	DRD2
SM29	DRD5
SM29	F2
SM29	GABRA1
SM29	OPRD1
SM29	OPRM1
SM29	PTGS1
SM29	PTGS2
SM29	SCN5A
SM29	SLC6A2
SM29	SLC6A4
SM30	ACHE
SM30	ADRA1D
SM30	ADRB2
SM30	CA2
SM30	CHRM1
SM30	CHRNA7
SM30	DPP4
SM30	DRD1
SM30	F2
SM30	HSP90AA1
SM30	KCNH2
SM30	NCOA1
SM30	OPRD1
SM30	OPRM1
SM30	PRSS1
SM30	PTGS2
SM30	SCN5A
SM31	DPP4
SM31	F2
SM31	HSP90AA1
SM31	IGHG1
SM31	NCOA1
SM31	PIK3CG
SM31	PRSS1
SM31	PTGS2
SM31	RXRA
SM32	ACHE
SM32	ADRA1D
SM32	ADRB2
SM32	CA2
SM32	CHRM1
SM32	CHRM2
SM32	CHRM3
SM32	CHRM4
SM32	CHRM5
SM32	CHRNA7
SM32	DPP4
SM32	DRD1
SM32	F2
SM32	GABRA1
SM32	HSP90AA1
SM32	NCOA1
SM32	OPRD1
SM32	OPRM1
SM32	PIK3CG
SM32	PTGS1
SM32	PTGS2
SM32	SCN5A
SM33	ACHE
SM33	CA2
SM33	DPP4
SM33	F2
SM33	HSP90AA1
SM33	NCOA1
SM33	PRSS1
SM33	PTGS2
SM34	DPP4
SM34	F2
SM34	NCOA1
SM34	PRSS1
SM34	PTGS2
SM35	ABCC9
SM35	AKR1C3
SM35	AR
SM35	AVPR1A
SM35	BRD4
SM35	C5AR1
SM35	CA1
SM35	CA2
SM35	CA6
SM35	CCNB1
SM35	CCR1
SM35	CCR5
SM35	CDC7
SM35	CDK1
SM35	CHRM1
SM35	CNR2
SM35	CYP11B1
SM35	CYP11B2
SM35	CYP17A1
SM35	CYP19A1
SM35	CYP2C9
SM35	CYP3A4
SM35	EGFR
SM35	EPHX2
SM35	ESR1
SM35	ESR2
SM35	F2R
SM35	FDFT1
SM35	GABBR1
SM35	GABBR2
SM35	GABRA2
SM35	GABRB2
SM35	GABRG2
SM35	GCGR
SM35	GRM5
SM35	GSK3B
SM35	HSD11B1
SM35	HSD17B2
SM35	HTR1A
SM35	ICMT
SM35	IDO1
SM35	IL6ST
SM35	JAK1
SM35	JAK2
SM35	JAK3
SM35	KCNA5
SM35	KCNH2
SM35	KDR
SM35	LIPE
SM35	LTA4H
SM35	MAP3K11
SM35	MAP3K14
SM35	MAP3K5
SM35	MAPK1
SM35	MAPK14
SM35	MAPK8
SM35	MAPK9
SM35	MMP1
SM35	MMP3
SM35	MMP9
SM35	MTNR1A
SM35	MTNR1B
SM35	NPY5R
SM35	NR1H3
SM35	NR3C2
SM35	OPRD1
SM35	OPRK1
SM35	OPRM1
SM35	PABPC1
SM35	PARP1
SM35	PDE10A
SM35	PER2
SM35	PGGT1B
SM35	PIM1
SM35	PIM3
SM35	PRCP
SM35	PRKCA
SM35	PRKCB
SM35	PRKCD
SM35	PRKCE
SM35	PRKCG
SM35	PRKCQ
SM35	PRMT3
SM35	PSENEN
SM35	PTGS1
SM35	PTGS2
SM35	PTPN1
SM35	PYGL
SM35	RASGRP1
SM35	S1PR1
SM35	SCN9A
SM35	SHBG
SM35	SLC10A2
SM35	SLC6A4
SM35	SRD5A1
SM35	ST6GAL1
SM35	TACR1
SM35	TACR2
SM35	TRPA1
SM35	TRPV1
SM35	TTL
SM35	TYK2
SM35	TYMS
SM35	UGT2B7
SM36	ACHE
SM36	ADRB2
SM36	CHRM1
SM36	CHRNA7
SM36	DPP4
SM36	DRD1
SM36	F2
SM36	HTR2A
SM36	NCOA1
SM36	OPRD1
SM36	OPRM1
SM36	PRSS1
SM36	PTGS2
SM37	AR
SM37	DPP4
SM37	F2
SM37	HSP90AA1
SM37	IGHG1
SM37	NCOA1
SM37	PIK3CG
SM37	PRSS1
SM37	PTGS2
SM37	RXRA
SM38	CA2
SM38	HSP90AA1
SM38	NCOA1
SM38	NR3C1
SM38	OPRM1
SM38	PGR
SM38	PTGS2
SM38	TOP2B
SM39	F7
SM39	KCNH2
SM39	KCNMA1
SM39	NCOA1
SM39	PIK3CG
SM39	PTGS1
SM39	PTGS2
SM39	RXRA
SM39	SCN5A
SM40	ACHE
SM40	ADORA1
SM40	ADORA3
SM40	AKR1C3
SM40	AR
SM40	AVPR2
SM40	BCHE
SM40	CASP3
SM40	CASP7
SM40	CDC25A
SM40	CDC25B
SM40	CDK5
SM40	CDK5R1
SM40	CES1
SM40	CES2
SM40	CETP
SM40	CHRM1
SM40	CHRM2
SM40	CHRM3
SM40	CHRM4
SM40	CHRM5
SM40	CRHR1
SM40	CTSB
SM40	CTSH
SM40	CTSK
SM40	CTSL
SM40	CTSS
SM40	EGFR
SM40	EPHX1
SM40	EPHX2
SM40	ERBB2
SM40	F2R
SM40	FAAH
SM40	FKBP1A
SM40	GABRA1
SM40	GABRA2
SM40	GABRA3
SM40	GABRA5
SM40	GABRB3
SM40	GABRG2
SM40	GPR55
SM40	GRM5
SM40	GSK3B
SM40	HCAR2
SM40	HCRTR1
SM40	HCRTR2
SM40	HDAC6
SM40	HSD11B1
SM40	HSD17B2
SM40	HSP90AA1
SM40	HTR1A
SM40	HTR2B
SM40	HTR2C
SM40	HTR3A
SM40	HTR5A
SM40	HTR6
SM40	HTR7
SM40	IDO1
SM40	IRAK4
SM40	KCNA5
SM40	KCNJ3
SM40	KCNJ5
SM40	KCNJ6
SM40	LIPE
SM40	MAOB
SM40	MAPK10
SM40	MAPK14
SM40	MAPK8
SM40	MET
SM40	MTNR1A
SM40	MTNR1B
SM40	NPY5R
SM40	NQO1
SM40	NQO2
SM40	NR1H2
SM40	NR1H3
SM40	P2RX7
SM40	PABPC1
SM40	PDE9A
SM40	PFKFB3
SM40	PGR
SM40	PHOSPHO1
SM40	PLK1
SM40	PSENEN
SM40	PTK2
SM40	PTPN1
SM40	PTPN7
SM40	PTPRC
SM40	PTPRF
SM40	RORA
SM40	RORB
SM40	SCN9A
SM40	SLC18A3
SM40	STAT3
SM40	TNKS
SM40	TNKS2
SM40	TOP1
SM40	TRPA1
SM40	TRPC3
SM40	TRPC6
SM40	TRPM8
SM40	TRPV1
SM40	TRPV4
SM40	TSPO
SM41	AR
SM41	CHRM1
SM41	CHRM2
SM41	CHRM5
SM41	CTSB
SM41	CTSK
SM41	CTSL
SM41	EPHX1
SM41	EPHX2
SM41	ESR1
SM41	ESR2
SM41	GABRA1
SM41	GABRA2
SM41	GABRA3
SM41	GABRA5
SM41	GABRA6
SM41	GABRB3
SM41	GABRG2
SM41	GRM1
SM41	HCRTR2
SM41	HTR2B
SM41	HTR3A
SM41	P2RX7
SM41	PABPC1
SM41	PIM1
SM41	PREP
SM41	PTGS1
SM41	PTGS2
SM41	SLC6A3
SM41	TRPM8
SM42	ADRA1B
SM42	ADRA1D
SM42	ADRB2
SM42	APP
SM42	BCL2L1
SM42	BIRC5
SM42	CA2
SM42	CCND1
SM42	CD40LG
SM42	CHRM1
SM42	CHRM2
SM42	CHRM3
SM42	CHRM4
SM42	CHRM5
SM42	CHRNA7
SM42	DRD1
SM42	EDN1
SM42	GABRA1
SM42	NCOA1
SM42	NCOA2
SM42	OPRD1
SM42	OPRM1
SM42	PGR
SM42	PTGS1
SM42	PTGS2
SM42	RELA
SM42	SCN5A
SM42	STAT3
SM42	TOP2B
SM43	ADRA1B
SM43	ADRB2
SM43	AR
SM43	CA2
SM43	CALM2
SM43	CCNA2
SM43	CDK2
SM43	ESR1
SM43	GABRA1
SM43	GSK3B
SM43	HSP90AA1
SM43	IGHG1
SM43	MAPK14
SM43	NCOA1
SM43	NCOA2
SM43	NOS3
SM43	PIM1
SM43	PPARG
SM43	PTGS1
SM43	PTGS2
SM43	SCN5A
SM44	ADRA1B
SM44	ADRA1D
SM44	ADRB2
SM44	AR
SM44	CA2
SM44	CALM2
SM44	CCNA2
SM44	CDK2
SM44	CHRM1
SM44	CHRM2
SM44	CHRM3
SM44	CHRM4
SM44	CHRM5
SM44	CHRNA7
SM44	DRD1
SM44	ESR1
SM44	ESR2
SM44	F7
SM44	GABRA1
SM44	GSK3B
SM44	HSP90AA1
SM44	HTR2A
SM44	HTR3A
SM44	IGHG1
SM44	MAPK14
SM44	NCOA1
SM44	NCOA2
SM44	NOS2
SM44	NOS3
SM44	OPRD1
SM44	OPRM1
SM44	PIM1
SM44	PPARG
SM44	PRKACA
SM44	PTGS1
SM44	PTGS2
SM44	RXRA
SM44	SCN5A
SM44	SLC6A3
SM45	ACHE
SM45	AKR1B1
SM45	AKR1B10
SM45	AKR1C1
SM45	AKR1C2
SM45	AKR1C3
SM45	BCHE
SM45	CCR2
SM45	CCR9
SM45	CDC25B
SM45	CES1
SM45	DHODH
SM45	DUSP1
SM45	EDNRA
SM45	EPRS
SM45	FABP4
SM45	FOLH1
SM45	HAO1
SM45	HSP90AA1
SM45	IDO1
SM45	KDM4C
SM45	KDM4E
SM45	KDM6B
SM45	MALT1
SM45	MCL1
SM45	MMP8
SM45	PDE10A
SM45	PPARA
SM45	PPARG
SM45	PTGDR2
SM45	PTGER1
SM45	PTGER2
SM45	PTGER3
SM45	PTGER4
SM45	PTPN1
SM45	PTPN11
SM45	PTPN22
SM45	PTPN6
SM45	PTPRC
SM45	PTPRG
SM45	RPA1
SM45	SLC22A12
SM45	SRD5A2
SM45	TBXAS1
SM45	TDP2
SM45	TOP1
SM45	TOP2A
SM45	TTR
SM46	ACHE
SM46	ADRA1B
SM46	ADRB2
SM46	AR
SM46	CA2
SM46	CALM2
SM46	CCNA2
SM46	CDK2
SM46	CHEK1
SM46	CHRM1
SM46	DPP4
SM46	ESR1
SM46	ESR2
SM46	F2
SM46	F7
SM46	GSK3B
SM46	IGHG1
SM46	KCNH2
SM46	NCOA1
SM46	NCOA2
SM46	NOS2
SM46	PIM1
SM46	PPARG
SM46	PRSS1
SM46	PTGS1
SM46	PTGS2
SM46	RXRA
SM46	SCN5A
SM46	TOP2B
SM47	ACHE
SM47	ADRA1B
SM47	ADRA1D
SM47	ADRB2
SM47	CA2
SM47	CHRM1
SM47	CHRM2
SM47	CHRM3
SM47	CHRM4
SM47	CHRM5
SM47	CHRNA2
SM47	CHRNA7
SM47	DPP4
SM47	DRD1
SM47	ESR1
SM47	F2
SM47	GABRA1
SM47	HSP90AA1
SM47	OPRM1
SM47	PTGS1
SM47	PTGS2
SM47	RXRA
SM47	SCN5A
SM47	SLC6A4
SM48	ADORA1
SM48	ADORA2B
SM48	ADORA3
SM48	ALOX5
SM48	CDC25B
SM48	FLT1
SM48	HSD11B2
SM48	IL2
SM48	MAOA
SM48	MAPK14
SM48	MET
SM48	PFKFB3
SM48	PPM1B
SM48	PPP1CC
SM48	PPP2CA
SM48	PPP2R5A
SM48	PSENEN
SM48	PTAFR
SM48	PTPN1
SM48	RBP4
SM48	S1PR1
SM48	S1PR3
SM48	S1PR4
SM48	S1PR5
SM48	STAT3
SM48	VCP
SM49	ADRA1B
SM49	ADRA1D
SM49	ADRB2
SM49	AR
SM49	CA2
SM49	CDK2
SM49	CHRM1
SM49	CHRM2
SM49	CHRM3
SM49	CHRM4
SM49	CHRM5
SM49	CHRNA7
SM49	DRD1
SM49	ESR1
SM49	GSK3B
SM49	IGHG1
SM49	NCOA1
SM49	NCOA2
SM49	NOS3
SM49	OPRD1
SM49	OPRM1
SM49	PIM1
SM49	PTGS1
SM49	PTGS2
SM49	RXRA
SM49	SCN5A
SM49	TOP2B
SM50	ACHE
SM50	ADRA1B
SM50	ADRA1D
SM50	ADRB2
SM50	AR
SM50	CA2
SM50	CALM2
SM50	CCNA2
SM50	CDK2
SM50	CHEK1
SM50	CHRM1
SM50	CHRM3
SM50	CHRM5
SM50	CHRNA7
SM50	DRD1
SM50	ESR1
SM50	F2
SM50	F7
SM50	GABRA1
SM50	GSK3B
SM50	HSP90AA1
SM50	HTR2A
SM50	HTR3A
SM50	IGHG1
SM50	KCNH2
SM50	KCNMA1
SM50	MAPK14
SM50	NCOA2
SM50	NOS2
SM50	NOS3
SM50	OPRD1
SM50	OPRM1
SM50	PIK3CG
SM50	PIM1
SM50	PPARG
SM50	PRKACA
SM50	PRSS1
SM50	PTGS1
SM50	PTGS2
SM50	RXRA
SM50	SCN5A
SM50	SLC6A4
SM51	ACHE
SM51	ADRA1B
SM51	ADRA1D
SM51	ADRB2
SM51	AR
SM51	CA2
SM51	CCNA2
SM51	CHRM1
SM51	CHRM3
SM51	CHRM5
SM51	CHRNA7
SM51	DPP4
SM51	DRD1
SM51	ESR1
SM51	F2
SM51	GABRA1
SM51	GSK3B
SM51	HTR2A
SM51	HTR3A
SM51	IGHG1
SM51	NOS2
SM51	OPRM1
SM51	PDE3A
SM51	PIK3CG
SM51	PIM1
SM51	PPARG
SM51	PRKACA
SM51	PRSS1
SM51	PTGS1
SM51	PTGS2
SM51	PTPN1
SM51	RXRA
SM51	SCN5A
SM51	SLC6A3
SM51	SLC6A4
SM52	ADRA1B
SM52	ADRA1D
SM52	ADRB2
SM52	CALM2
SM52	CHRNA7
SM52	GABRA1
SM52	HSP90AA1
SM52	HTR3A
SM52	IGHG1
SM52	NCOA1
SM52	NCOA2
SM52	PIK3CG
SM52	PRKACA
SM52	PTGS1
SM52	PTGS2
SM52	RXRA
SM52	SCN5A
SM53	ADRA1B
SM53	ADRA1D
SM53	ADRB2
SM53	CDK2
SM53	CHRM1
SM53	CHRM2
SM53	CHRM3
SM53	CHRM4
SM53	CHRM5
SM53	CHRNA7
SM53	DRD1
SM53	ESR1
SM53	GABRA1
SM53	HSP90AA1
SM53	HTR2A
SM53	NOS3
SM53	OPRD1
SM53	OPRM1
SM53	PDE3A
SM53	PIM1
SM53	PTGS1
SM53	PTGS2
SM53	RXRA
SM53	SCN5A
SM53	SLC6A4
SM54	F7
SM54	PTGS2
SM55	ACHE
SM55	ADRA1B
SM55	ADRA1D
SM55	ADRB2
SM55	CA2
SM55	CHRM1
SM55	CHRM2
SM55	CHRM3
SM55	F2
SM55	OPRM1
SM55	SCN5A
SM56	ACHE
SM56	ADRA1B
SM56	ADRA1D
SM56	ADRB2
SM56	AR
SM56	CA2
SM56	CDK2
SM56	CHRM1
SM56	CHRM2
SM56	CHRM3
SM56	CHRM4
SM56	CHRM5
SM56	CHRNA7
SM56	DRD1
SM56	DRD2
SM56	ESR1
SM56	F7
SM56	GABRA1
SM56	NCOA1
SM56	NCOA2
SM56	NOS2
SM56	OPRD1
SM56	OPRM1
SM56	PIM1
SM56	PRSS1
SM56	PTGS1
SM56	PTGS2
SM56	RXRA
SM56	SCN5A
SM56	TOP2B
SM57	ACHE
SM57	ADRB2
SM57	AR
SM57	CCNA2
SM57	CDK2
SM57	CHEK1
SM57	CHRM1
SM57	CHRNA7
SM57	DPP4
SM57	ESR1
SM57	F2
SM57	GSK3B
SM57	OPRD1
SM57	OPRM1
SM57	PIM1
SM57	PRSS1
SM57	PTGS2
SM57	SCN5A
SM58	ACHE
SM58	ADRA1D
SM58	ADRB2
SM58	AR
SM58	CCNA2
SM58	CDK2
SM58	CHEK1
SM58	CHRM1
SM58	CHRM2
SM58	CHRM3
SM58	CHRM5
SM58	CHRNA7
SM58	DPP4
SM58	DRD1
SM58	ESR1
SM58	ESR2
SM58	F2
SM58	GABRA1
SM58	GSK3B
SM58	NOS2
SM58	OPRD1
SM58	OPRM1
SM58	PIM1
SM58	PTGS2
SM58	RXRA
SM58	SCN5A
SM59	ADRB2
SM59	AR
SM59	CCNA2
SM59	CDK2
SM59	CHEK1
SM59	CHRNA7
SM59	DPP4
SM59	F2
SM59	GSK3B
SM59	HSP90AA1
SM59	IGHG1
SM59	MAPK14
SM59	NCOA1
SM59	PIK3CG
SM59	PIM1
SM59	PPARG
SM59	PRSS1
SM59	PTGS1
SM59	PTGS2
SM59	RXRA
SM60	NCOA2
SM61	AKR1B1
SM61	AURKA
SM61	CASR
SM61	CES1
SM61	CES2
SM61	CLK4
SM61	CYP17A1
SM61	EIF2AK1
SM61	FNTA
SM61	FNTB
SM61	GRM5
SM61	HCRTR1
SM61	HCRTR2
SM61	HRH3
SM61	HSD11B1
SM61	HSD17B2
SM61	IDO1
SM61	JAK2
SM61	MCL1
SM61	MDM2
SM61	NPY2R
SM61	NPY5R
SM61	NR3C2
SM61	NTRK1
SM61	P2RX7
SM61	PABPC1
SM61	PARP1
SM61	PER2
SM61	PGGT1B
SM61	PLA2G7
SM61	PSENEN
SM61	PTK2B
SM61	SLC10A2
SM61	SLC6A2
SM61	TACR1
SM61	TOP1
SM61	UGT2B7
SM62	ADRA1B
SM62	ADRA1D
SM62	ADRB2
SM62	AR
SM62	CA2
SM62	CCNA2
SM62	CDK2
SM62	CHRM1
SM62	CHRM2
SM62	CHRM3
SM62	CHRNA7
SM62	ESR1
SM62	F7
SM62	GSK3B
SM62	HTR2A
SM62	IGHG1
SM62	LACTBL1
SM62	NCOA1
SM62	NCOA2
SM62	NR3C1
SM62	OPRD1
SM62	OPRM1
SM62	PIM1
SM62	PTGS1
SM62	PTGS2
SM62	RXRA
SM62	SCN5A
SM62	TOP2B
SM63	ACHE
SM63	CA2
SM63	F2
SM63	NCOA1
SM63	NCOA2
SM63	NR3C1
SM63	PGR
SM63	PTGS2
SM64	ACHE
SM64	ALOX12
SM64	ALOX15
SM64	COMT
SM64	DRD4
SM64	ESR1
SM64	FNTA
SM64	FNTB
SM64	HSD11B1
SM64	MDM2
SM64	MTNR1A
SM64	MTNR1B
SM64	PIK3CA
SM64	PIK3CG
SM65	ADRA1B
SM65	ADRA1D
SM65	ADRA2C
SM65	ADRB2
SM65	AR
SM65	CA2
SM65	CHRM1
SM65	CHRM2
SM65	CHRM3
SM65	CHRM4
SM65	CHRM5
SM65	CHRNA7
SM65	DRD1
SM65	DRD5
SM65	ESR1
SM65	NCOA2
SM65	NOS3
SM65	OPRD1
SM65	OPRM1
SM65	PTGS1
SM65	PTGS2
SM65	RXRA
SM65	SCN5A
SM65	SLC6A3
SM65	TOP2B
SM66	ABAT
SM66	ABCC1
SM66	ACE
SM66	ACE2
SM66	AGTR2
SM66	AKR1A1
SM66	AKR1B1
SM66	AKR1C1
SM66	AKR1C2
SM66	AKR1C3
SM66	ALOX5
SM66	AR
SM66	CA1
SM66	CA2
SM66	CASP1
SM66	CMA1
SM66	CPA1
SM66	CREBBP
SM66	CTSA
SM66	CXCL8
SM66	CYP19A1
SM66	ECE1
SM66	EDNRA
SM66	EDNRB
SM66	EP300
SM66	EPHX2
SM66	FOLH1
SM66	GPR35
SM66	GRK2
SM66	GRM4
SM66	HSF1
SM66	HSPA1A
SM66	ICAM1
SM66	ITGA1
SM66	ITGA2
SM66	ITGA4
SM66	ITGA5
SM66	ITGAL
SM66	ITGAV
SM66	ITGB1
SM66	ITGB1
SM66	ITGB2
SM66	ITGB3
SM66	ITGB7
SM66	KDM4C
SM66	KDM4D
SM66	KDM4E
SM66	KDM5A
SM66	KDM5B
SM66	KDM6B
SM66	KMO
SM66	MAP3K8
SM66	MAPK1
SM66	MAPK8
SM66	MDM2
SM66	MME
SM66	MMP12
SM66	MMP13
SM66	MMP2
SM66	MMP3
SM66	MMP8
SM66	MMP9
SM66	NR1H4
SM66	NR1I2
SM66	NR3C1
SM66	NR4A1
SM66	NTSR1
SM66	OXER1
SM66	PDE7A
SM66	PDE9A
SM66	PDF
SM66	PIK3CA
SM66	PIM1
SM66	PPARG
SM66	PPP1CA
SM66	PPP5C
SM66	PTGDR2
SM66	PTGER1
SM66	PTGER2
SM66	PTGER4
SM66	PTGES
SM66	PTGS2
SM66	PTPN11
SM66	PYGL
SM66	SHBG
SM66	SLC22A12
SM66	SLC5A1
SM66	TBXAS1
SM66	THRA
SM66	THRB
SM66	TLR9
SM66	TRPA1
SM66	TTR
SM67	ADRA1B
SM67	ADRA1D
SM67	ADRB2
SM67	AR
SM67	CA2
SM67	CCNA2
SM67	CDK2
SM67	CHRM1
SM67	CHRM2
SM67	CHRM3
SM67	CHRM4
SM67	CHRNA7
SM67	DRD1
SM67	ESR1
SM67	GABRA1
SM67	GSK3B
SM67	HSP90AA1
SM67	NOS3
SM67	OPRD1
SM67	OPRM1
SM67	PDE3A
SM67	PIM1
SM67	PTGS1
SM67	PTGS2
SM67	RXRA
SM67	SCN5A
SM67	SLC6A3
SM67	SLC6A4
SM68	ADRA1B
SM68	ADRA1D
SM68	ADRB2
SM68	CA2
SM68	CHRM1
SM68	CHRM3
SM68	CHRNA7
SM68	IGHG1
SM68	NCOA1
SM68	NCOA2
SM68	OPRM1
SM68	PPARG
SM68	PTGS1
SM68	PTGS2
SM68	SCN5A
SM68	TOP2B
SM69	ACHE
SM69	ADRA1B
SM69	ADRA1D
SM69	ADRB2
SM69	CHRM1
SM69	CHRM2
SM69	CHRM3
SM69	CHRM4
SM69	CHRM5
SM69	CHRNA7
SM69	DRD1
SM69	ESR1
SM69	HTR3A
SM69	NOS3
SM69	OPRD1
SM69	OPRM1
SM69	RXRA
SM69	SCN5A
SM69	SLC6A3
SM69	SLC6A4
SM70	ACHE
SM70	ADRA1D
SM70	ADRB2
SM70	CA2
SM70	CHRM3
SM70	CHRM5
SM70	CHRNA7
SM70	DPP4
SM70	DRD1
SM70	F2
SM70	GABRA1
SM70	HSP90AA1
SM70	IGHG1
SM70	NCOA1
SM70	OPRM1
SM70	PIK3CG
SM70	PTGS1
SM70	PTGS2
SM70	RXRA
SM70	SCN5A
SM71	ABCC1
SM71	ACE
SM71	AGTR2
SM71	AKR1A1
SM71	AMPD3
SM71	AR
SM71	ATP2A1
SM71	CREBBP
SM71	CTSA
SM71	CTSL
SM71	CTSV
SM71	CXCL8
SM71	CYP19A1
SM71	CYP26A1
SM71	CYP26B1
SM71	DHODH
SM71	ECE1
SM71	EDNRA
SM71	EDNRB
SM71	EP300
SM71	FABP1
SM71	FOLH1
SM71	GPR35
SM71	GRK2
SM71	GSTM1
SM71	HCAR2
SM71	HSD11B1
SM71	HSPA1A
SM71	IARS
SM71	ICAM1
SM71	ITGA2
SM71	ITGA4
SM71	ITGAL
SM71	ITGAV
SM71	ITGB1
SM71	ITGB2
SM71	JUN
SM71	KDM4C
SM71	KDM4D
SM71	KDM5A
SM71	KDM5B
SM71	KDM6B
SM71	KMO
SM71	LDHA
SM71	MAPK8
SM71	MCL1
SM71	MET
SM71	MME
SM71	MMP12
SM71	MMP13
SM71	MMP2
SM71	MMP8
SM71	NR1H4
SM71	NR4A1
SM71	NTSR1
SM71	PDE4D
SM71	PPP1CA
SM71	PPP5C
SM71	PRKCA
SM71	PRKCB
SM71	PRKCD
SM71	PRKCE
SM71	PRKCG
SM71	PRKCH
SM71	PRKCQ
SM71	PTGDR
SM71	PTGDR2
SM71	PTGER1
SM71	PTGS1
SM71	PTGS2
SM71	PTPN1
SM71	PYGL
SM71	SLC22A12
SM71	SORT1
SM71	TBXAS1
SM71	TERT
SM71	TTL
SM71	TTR
SM72	AR
SM72	CALM2
SM72	ESR1
SM72	F2
SM72	HSP90AA1
SM72	NOS2
SM72	PRSS1
SM72	PTGS1
SM72	PTGS2
SM72	PTPN1
SM73	AR
SM73	CCNA2
SM73	DPP4
SM73	ESR1
SM73	F2
SM73	PPARG
SM73	PRSS1
SM73	PTGS2
SM74	AKR1B1
SM74	ALOX5
SM74	CA1
SM74	CA12
SM74	CA14
SM74	CA2
SM74	CA3
SM74	CA5A
SM74	CA5B
SM74	CA6
SM74	CA7
SM74	CA9
SM74	CAMKK2
SM74	IGFBP3
SM74	IGFBP5
SM74	MMP1
SM74	MMP2
SM74	MMP9
SM74	NOX4
SM74	PADI1
SM74	PADI4
SM74	PIM1
SM74	PTGER3
SM74	PTGS2
SM74	PTPN1
SM74	SELE
SM74	SELL
SM74	SELP
SM74	TYR
SM75	AKR1B1
SM75	AMPD2
SM75	AMPD3
SM75	CAMKK2
SM75	CASP3
SM75	CHEK1
SM75	CSNK2A1
SM75	EGFR
SM75	FYN
SM75	GRK6
SM75	ITGA2B
SM75	ITGAV
SM75	ITGB1
SM75	ITGB3
SM75	ITGB5
SM75	KDM3A
SM75	KDM4C
SM75	LCK
SM75	MKNK2
SM75	MME
SM75	MMP1
SM75	MMP2
SM75	MMP8
SM75	MMP9
SM75	NEU3
SM75	NOX4
SM75	PARP1
SM75	PIM1
SM75	PTGDR2
SM75	PTGS2
SM75	PYGL
SM75	PYGM
SM75	SELE
[truncated: 483 more rows]

## Sheet: SM
Mol	ID	Ingredient
MOL000006	SM01	luteolin
MOL000008	SM02	apigenin
MOL000263	SM03	oleanolic acid
MOL000476	SM04	Physcion
MOL000569	SM05	digallate
MOL001601	SM06	1,2,5,6-tetrahydrotanshinone
MOL001659	SM07	Poriferasterol
MOL001771	SM08	poriferast-5-en-3beta-ol
MOL001942	SM09	isoimperatorin
MOL002222	SM10	sugiol
MOL002651	SM11	Dehydrotanshinone II A
MOL002776	SM12	Baicalin
MOL006824	SM13	α-amyrin
MOL007036	SM14	5,6-dihydroxy-7-isopropyl-1,1-dimethyl-2,3-dihydrophenanthren-4-one
MOL007038	SM15	Dehydromiltirone
MOL007041	SM16	2-isopropyl-8-methylphenanthrene-3,4-dione
MOL007045	SM17	3α-hydroxytanshinoneⅡa
MOL007046	SM18	3beta-Hydroxytanshinone IIA
MOL007048	SM19	(E)-3-[2-(3,4-dihydroxyphenyl)-7-hydroxy-benzofuran-4-yl]acrylic acid
MOL007049	SM20	4-methylenemiltirone
MOL007050	SM21	2-(4-hydroxy-3-methoxyphenyl)-5-(3-hydroxypropyl)-7-methoxy-3-benzofurancarboxaldehyde
MOL007051	SM22	6-o-syringyl-8-o-acetyl shanzhiside methyl ester
MOL007054	SM23	(4bS,8aS,10S)-10-hydroxy-2-isopropyl-4b,8,8-trimethyl-5,6,7,8a,9,10-hexahydrophenanthrene-3,4-dione
MOL007058	SM24	formyltanshinone
MOL007059	SM25	3-beta-Hydroxymethyllenetanshiquinone
MOL007061	SM26	Methylenetanshinquinone
MOL007063	SM27	przewalskin a
MOL007064	SM28	przewalskin b
MOL007065	SM29	przewalskin c
MOL007067	SM30	Przewaquinone A
MOL007068	SM31	Przewaquinone B
MOL007069	SM32	przewaquinone c
MOL007070	SM33	(6S,7R)-6,7-dihydroxy-1,6-dimethyl-8,9-dihydro-7H-naphtho[8,7-g]benzofuran-10,11-dione
MOL007071	SM34	przewaquinone f
MOL007077	SM35	sclareol
MOL007079	SM36	tanshinaldehyde
MOL007080	SM37	Tanshinol A
MOL007081	SM38	Danshenol B
MOL007082	SM39	Danshenol A
MOL007084	SM40	Aethiopinone
MOL007085	SM41	Salvilenone
MOL007088	SM42	cryptotanshinone
MOL007090	SM43	dan-shexinkum a
MOL007091	SM44	dan-shexinkum b
MOL007092	SM45	dan-shexinkum c
MOL007093	SM46	dan-shexinkum d
MOL007094	SM47	danshenspiroketallactone
MOL007096	SM48	daucosterol
MOL007098	SM49	deoxyneocryptotanshinone
MOL007099	SM50	dihydroisotanshinoneⅠ
MOL007100	SM51	dihydrotanshinlactone
MOL007101	SM52	dihydrotanshinoneⅠ
MOL007105	SM53	epidanshenspiroketallactone
MOL007106	SM54	ethyl lithospermate
MOL007107	SM55	C09092
MOL007108	SM56	isocryptotanshi-none
MOL007110	SM57	isotanshinone iib
MOL007111	SM58	Isotanshinone II
MOL007112	SM59	Isotanshinone I
MOL007115	SM60	manool
MOL007118	SM61	microstegiol
MOL007119	SM62	miltionone Ⅰ
MOL007120	SM63	miltionone Ⅱ
MOL007121	SM64	miltipolone
MOL007122	SM65	Miltirone
MOL007123	SM66	miltirone Ⅱ
MOL007124	SM67	neocryptotanshinone ii
MOL007125	SM68	neocryptotanshinone
MOL007126	SM69	przewalskin
MOL007127	SM70	1-methyl-8,9-dihydro-7H-naphtho[5,6-g]benzofuran-6,10,11-trione
MOL007128	SM71	paramiltioic acid
MOL007130	SM72	prolithospermic acid
MOL007132	SM73	(2R)-3-(3,4-dihydroxyphenyl)-2-[(Z)-3-(3,4-dihydroxyphenyl)acryloyl]oxy-propionic acid
MOL007140	SM74	(Z)-3-[2-[(E)-2-(3,4-dihydroxyphenyl)vinyl]-3,4-dihydroxy-phenyl]acrylic acid
MOL007141	SM75	salvianolic acid g
MOL007142	SM76	salvianolic acid j
MOL007143	SM77	salvilenone Ⅰ
MOL007144	SM78	salviol
MOL007145	SM79	salviolone
MOL007146	SM80	salvipisone
MOL007149	SM81	NSC 122421
MOL007150	SM82	(6S)-6-hydroxy-1-methyl-6-methylol-8,9-dihydro-7H-naphtho[8,7-g]benzofuran-10,11-quinone
MOL007151	SM83	Tanshindiol B
MOL007152	SM84	Przewaquinone E
MOL007153	SM85	Tanshilactone
MOL007154	SM86	tanshinone iia
MOL007155	SM87	(6S)-6-(hydroxymethyl)-1,6-dimethyl-8,9-dihydro-7H-naphtho[8,7-g]benzofuran-10,11-dione
MOL007156	SM88	tanshinone Ⅵ
MOL007157	SM89	tanshinone i

## Sheet: Sheet2
Mol	Gene
SM01	ADCY2
SM01	AKT1
SM01	APP
SM01	AR
SM01	BCL2L1
SM01	BIRC5
SM01	CASP3
SM01	CASP7
SM01	CASP9
SM01	CCNB1
SM01	CCND1
SM01	CD40LG
SM01	CDK4
SM01	CDKN1A
SM01	DPP4
SM01	EGFR
SM01	ERBB2
SM01	GSTP1
SM01	HMOX1
SM01	HSP90AA1
SM01	ICAM1
SM01	IFNG
SM01	IL10
SM01	IL2
SM01	IL4
SM01	IL6
SM01	INSR
SM01	JUN
SM01	MAPK1
SM01	MCL1
SM01	MDM2
SM01	MET
SM01	MMP1
SM01	MMP2
SM01	MMP9
SM01	NCOA2
SM01	NFKBIA
SM01	NUF2
SM01	PCNA
SM01	PIK3CG
SM01	PPARG
SM01	PRKACA
SM01	PRSS1
SM01	PTGES
SM01	PTGS1
SM01	PTGS2
SM01	RB1
SM01	RELA
SM01	SLC2A4
SM01	TOP1
SM01	TOP2A
SM01	TP53
SM01	TYR
SM01	VEGFA
SM01	XDH
SM01	XIAP
SM02	AAGAB
SM02	ACACA
SM02	AHSA1
SM02	AKR1C3
SM02	AKT1
SM02	ALG5
SM02	ALPI
SM02	APC
SM02	AR
SM02	BAD
SM02	BAX
SM02	BCL2
SM02	BCL2L1
SM02	CALM2
SM02	CASP3
SM02	CASP9
SM02	CCNB1
SM02	CCND1
SM02	CCND2
SM02	CD40LG
SM02	CDK1
SM02	CDK4
SM02	CDK6
SM02	CDKN1A
SM02	CDKN2A
SM02	CFLAR
SM02	CYCS
SM02	CYP19A1
SM02	DPP4
SM02	EEF1E1
SM02	EIF6
SM02	F7
SM02	FCER2
SM02	FOS
SM02	FXYD2
SM02	G6PC
SM02	HERC5
SM02	HIF1A
SM02	HMOX1
SM02	HSP90AA1
SM02	ICAM1
SM02	IFNG
SM02	IGF1R
SM02	IKBKG
SM02	IL13
SM02	IL2
SM02	IL4
SM02	INS
SM02	INSR
SM02	JUN
SM02	MCL1
SM02	MDM2
SM02	MMP1
SM02	MMP9
SM02	MS4A2
SM02	NCOA2
SM02	NFKBIA
SM02	ODC1
SM02	PIK3CG
SM02	PLAU
SM02	PRKACA
SM02	PRSS1
SM02	PSMD3
SM02	PSME3
SM02	PTGS1
SM02	PTGS2
SM02	RB1
SM02	RELA
SM02	RUNX1T1
SM02	SCN5A
SM02	SERPINE1
SM02	SLC2A4
SM02	SLC5A5
SM02	TOP2B
SM02	TP53
SM02	TRPM2
SM02	VEGFA
SM02	XIAP
SM03	AMY2A
SM03	CASP3
SM03	CASP9
SM03	HMOX1
SM03	ICAM1
SM03	NQO1
SM04	CALM2
SM04	F7
SM04	HSP90AA1
SM04	IGHG1
SM04	LACTBL1
SM04	NCOA1
SM04	NCOA2
SM04	NOS3
SM04	PIK3CG
SM04	PKIA
SM04	PRKACA
SM04	PTGS1
SM04	PTGS2
SM04	RXRA
SM04	SCN5A
SM04	TOP2B
SM05	AKR1B1
SM05	CA1
SM05	CA12
SM05	CA14
SM05	CA2
SM05	CA3
SM05	CA5A
SM05	CA6
SM05	CA7
SM05	CA9
SM05	CSNK2A1
SM05	CSNK2A2
SM05	FUT7
SM05	HSP90AA1
SM05	MAOA
SM05	MAOB
SM05	POLB
SM05	PTGS2
SM05	SERPINE1
SM05	TUBB1
SM06	ADRA1B
SM06	ADRA1D
SM06	ADRB2
SM06	CA2
SM06	CHRM1
SM06	CHRM2
SM06	CHRM3
SM06	CHRM4
SM06	CHRM5
SM06	CHRNA7
SM06	DRD1
SM06	GABRA1
SM06	HSP90AA1
SM06	HTR2A
SM06	HTR3A
SM06	IGHG1
SM06	NCOA1
SM06	NCOA2
SM06	OPRD1
SM06	OPRM1
SM06	PDE3A
SM06	PTGS1
SM06	PTGS2
SM06	RXRA
SM06	SCN5A
SM06	SLC6A3
SM06	SLC6A4
SM06	TOP2B
SM07	ACHE
SM07	AR
SM07	BCHE
SM07	CDC25A
SM07	CES2
SM07	CHRM2
SM07	CYP17A1
SM07	CYP19A1
SM07	CYP2C19
SM07	CYP51A1
SM07	DHCR7
SM07	ESR1
SM07	ESR2
SM07	G6PD
SM07	GCGR
SM07	GLRA1
SM07	HMGCR
SM07	HSD11B1
SM07	HSD11B2
SM07	NOS2
SM07	NPC1L1
SM07	NR1H2
SM07	NR1H3
SM07	NR1I3
SM07	NR3C1
SM07	NR3C2
SM07	PGR
SM07	POLB
SM07	PPARD
SM07	PTGER1
SM07	PTGER2
SM07	PTPN1
SM07	PTPN6
SM07	RORA
SM07	RORC
SM07	SERPINA6
SM07	SHBG
SM07	SLC6A2
SM07	SLC6A4
SM07	SQLE
SM07	SREBF2
SM07	TBXAS1
SM07	VDR
SM08	ACHE
SM08	AR
SM08	BCHE
SM08	CDC25A
SM08	CDC25B
SM08	CES2
SM08	CHRM2
SM08	CYP17A1
SM08	CYP19A1
SM08	CYP2C19
SM08	CYP51A1
SM08	DHCR7
SM08	DRD2
SM08	ESR1
SM08	ESR2
SM08	FDFT1
SM08	G6PD
SM08	GLRA1
SM08	HMGCR
SM08	HSD11B1
SM08	HSD11B2
SM08	NCOA2
SM08	NOS2
SM08	NPC1L1
SM08	NR1H2
SM08	NR1H3
SM08	NR1I3
SM08	NR3C1
SM08	PGR
SM08	POLB
SM08	PPARD
SM08	PTGER1
SM08	PTGER2
SM08	PTPN1
SM08	PTPN6
SM08	RORA
SM08	RORC
SM08	SERPINA6
SM08	SHBG
SM08	SHH
SM08	SLC6A2
SM08	SLC6A4
SM08	SQLE
SM08	SREBF2
SM08	UGT2B7
SM08	VDR
SM09	ADORA2B
SM09	AKR1C1
SM09	AKR1C3
SM09	ALOX15
SM09	ALOX5
SM09	ATM
SM09	BACE1
SM09	BRD4
SM09	CA1
SM09	CA12
SM09	CA13
SM09	CA14
SM09	CA4
SM09	CA5B
SM09	CA6
SM09	CA7
SM09	CA9
SM09	CBR1
SM09	CCNB1
SM09	CCR9
SM09	CD38
SM09	CDK1
SM09	DNMT3A
SM09	FLT3
SM09	HMGCR
SM09	HPGDS
SM09	HSD11B1
SM09	JAK2
SM09	KCNA3
SM09	KCNA5
SM09	LIMK1
SM09	MAOA
SM09	MAOB
SM09	METAP2
SM09	MTNR1A
SM09	MTOR
SM09	OPRK1
SM09	P2RX7
SM09	PARP1
SM09	PARP2
SM09	PDE10A
SM09	PDE7A
SM09	PDE8B
SM09	PIK3CA
SM09	PIK3CB
SM09	PIK3CD
SM09	PIK3CG
SM09	PTGES
SM09	PTGS2
SM09	SRD5A1
SM10	ACHE
SM10	ADRA1B
SM10	ADRA1D
SM10	ADRB2
SM10	CA2
SM10	CHRM1
SM10	CHRM2
SM10	CHRM3
SM10	CHRM4
SM10	CHRM5
SM10	CHRNA7
SM10	DRD2
SM10	OPRD1
SM10	OPRM1
SM10	PTGS2
SM10	SCN5A
SM11	ACHE
SM11	ADRA1D
SM11	ADRB2
SM11	AR
SM11	CHRM1
SM11	CHRM3
SM11	CHRM4
SM11	CHRM5
SM11	CHRNA7
SM11	DPP4
SM11	DRD1
SM11	ESR1
SM11	F2
SM11	GABRA1
SM11	HTR2A
SM11	NCOA1
SM11	OPRD1
SM11	OPRM1
SM11	PPARG
SM11	PTGS2
SM11	SCN5A
SM12	ACHE
SM12	ADORA1
SM12	ADRA2A
SM12	ADRA2C
SM12	AKR1B1
SM12	ALDH2
SM12	EGFR
SM12	F7
SM12	IL2
SM12	NMUR2
SM12	NOX4
SM12	NQO2
SM12	PTGS2
SM12	PTPN1
SM12	RPS6KA3
SM12	TNF
SM12	XDH
SM13	ACHE
SM13	ACP1
SM13	ADORA3
SM13	AKR1B10
SM13	ALOX5
SM13	AR
SM13	BCHE
SM13	CD81
SM13	CDC25A
SM13	CDC25B
SM13	CES2
SM13	CHRM2
SM13	CNR1
SM13	CYP17A1
SM13	CYP19A1
SM13	CYP2C19
SM13	CYP51A1
SM13	ESR1
SM13	ESR2
SM13	FAAH
SM13	FABP1
SM13	FABP3
SM13	FABP4
SM13	FABP5
SM13	FNTA
SM13	FNTB
SM13	HMGCR
SM13	HSD11B1
SM13	HSD11B2
SM13	MAPK3
SM13	NOS2
SM13	NPC1L1
SM13	NR1H3
SM13	NR1I3
SM13	PDE4D
SM13	PLA2G1B
SM13	POLB
SM13	PPARA
SM13	PPARD
SM13	PPARG
SM13	PREP
SM13	PRKCH
SM13	PTGES
SM13	PTPN1
SM13	PTPN11
SM13	PTPN2
SM13	PTPN6
SM13	PTPRF
SM13	RORA
SM13	RORC
SM13	SCD
SM13	SERPINA6
SM13	SHBG
SM13	SLC6A2
SM13	SLC6A4
SM13	SQLE
SM13	SREBF2
SM13	TERT
SM13	UGT2B7
SM14	ACHE
SM14	ADRA1B
SM14	ADRA1D
SM14	ADRB2
SM14	CA2
SM14	CALM2
SM14	CHRM1
SM14	CHRM3
SM14	IGHG1
SM14	NCOA1
SM14	NCOA2
SM14	OPRM1
SM14	PTGS1
SM14	PTGS2
SM14	RXRA
SM14	SCN5A
SM14	TOP2B
SM15	ACHE
SM15	ADAM17
SM15	ADORA3
SM15	ADRA1B
SM15	ADRA1D
SM15	ADRA2C
SM15	ADRB2
SM15	AKR1C3
SM15	AR
SM15	BCHE
SM15	CA1
SM15	CA12
SM15	CA7
SM15	CA9
SM15	CASP3
SM15	CASP7
SM15	CDC25A
SM15	CDC25B
SM15	CES1
SM15	CES2
SM15	CHRM1
SM15	CHRM2
SM15	CHRM3
SM15	CHRM4
SM15	CHRM5
SM15	CHRNA7
SM15	CRHR1
SM15	DRD1
SM15	ESR1
SM15	GRM5
SM15	MAOB
SM15	MMP13
SM15	MMP8
SM15	MTNR1A
SM15	MTNR1B
SM15	NCOA2
SM15	NOS3
SM15	OPRD1
SM15	OPRM1
SM15	PBRM1
SM15	PIK3CA
SM15	PTGS1
SM15	PTGS2
SM15	PTPN1
SM15	PTPN22
SM15	PTPRC
SM15	PTPRF
SM15	RXRA
SM15	SCN5A
SM15	SLC6A3
SM15	SMARCA4
SM15	TNKS
SM15	TNKS2
SM15	TOP1
SM15	TOP2B
SM16	ADRA1B
SM16	ADRA1D
SM16	ADRB2
SM16	AR
SM16	CALM2
SM16	CCNA2
SM16	CDK2
SM16	CHRM1
SM16	CHRM2
SM16	CHRM3
SM16	CHRM4
SM16	CHRM5
SM16	CHRNA7
SM16	DRD1
SM16	ESR1
SM16	GABRA1
SM16	HTR2A
SM16	HTR3A
SM16	IGHG1
SM16	NCOA2
SM16	NOS3
SM16	OPRM1
SM16	PIK3CG
SM16	PIM1
SM16	PPARG
SM16	PRKACA
SM16	PTGS1
SM16	PTGS2
SM16	RXRA
SM16	SCN5A
SM16	SLC6A3
SM16	SLC6A4
SM17	ACHE
SM17	ADRB2
SM17	CHRM1
SM17	CHRM5
SM17	CHRNA7
SM17	DPP4
SM17	F2
SM17	NCOA1
SM17	OPRD1
SM17	OPRM1
SM17	PRSS1
SM17	PTGS2
SM17	SCN5A
SM18	ACHE
SM18	ADRA1D
SM18	ADRB2
SM18	CHRM1
SM18	CHRNA7
SM18	DPP4
SM18	F2
SM18	NCOA1
SM18	OPRD1
SM18	OPRM1
SM18	PRSS1
SM18	PTGS2
SM18	SCN5A
SM19	ALDH2
SM19	AMPD3
SM19	ATIC
SM19	FYN
SM19	GART
SM19	HSP90AA1
SM19	KDM3A
SM19	KDM4C
SM19	MMP1
SM19	NEU3
SM19	PADI1
SM19	PADI4
SM19	PIM1
SM19	PIM2
SM19	PTGES
SM19	PTGS2
SM19	PTPN1
SM19	SCN10A
SM19	SELE
SM19	SELL
SM19	SELP
SM19	TYMS
SM19	VCP
SM20	ADRA1B
SM20	ADRA1D
SM20	ADRA2A
SM20	ADRA2C
SM20	ADRB2
SM20	AR
SM20	CA2
SM20	CHRM1
SM20	CHRM2
SM20	CHRM3
SM20	CHRM4
SM20	CHRM5
SM20	CHRNA7
SM20	DRD1
SM20	DRD2
SM20	ESR1
SM20	GABRA1
SM20	HTR2A
SM20	NCOA1
SM20	NCOA2
SM20	NOS3
SM20	OPRD1
SM20	OPRM1
SM20	PPARG
SM20	PRKACA
SM20	PTGS1
SM20	PTGS2
SM20	RXRA
SM20	SCN5A
SM20	SLC6A3
SM20	SLC6A4
SM20	TOP2B
SM21	AR
SM21	CCNA2
SM21	CDK2
SM21	ESR1
SM21	ESR2
SM21	F2
SM21	GSK3B
SM21	HSP90AA1
SM21	MAPK14
SM21	NOS2
SM21	PIM1
SM21	PPARG
SM22	HSP90AA1
SM22	IL2
SM23	ACHE
SM23	NCOA1
SM23	NCOA2
SM23	NR3C1
SM23	PGR
SM23	PTGS2
SM24	AR
SM24	DPP4
SM24	F2
SM24	NCOA1
SM24	PIK3CG
SM24	PRKACA
SM24	PTGS2
SM24	RXRA
SM25	ACHE
SM25	ADRA1D
SM25	ADRB2
SM25	CA2
SM25	CHRM1
SM25	CHRNA7
SM25	DPP4
SM25	DRD1
SM25	F2
SM25	HSP90AA1
SM25	IGHG1
SM25	NCOA1
SM25	OPRD1
SM25	OPRM1
SM25	PRSS1
SM25	PTGS2
SM25	RXRA
SM26	ACHE
SM26	ADRA1D
SM26	ADRB2
SM26	CA2
SM26	CHRM1
SM26	CHRM2
SM26	CHRM3
SM26	CHRM5
SM26	CHRNA7
SM26	DPP4
SM26	DRD1
SM26	F2
SM26	GABRA1
SM26	HSP90AA1
SM26	HTR2A
SM26	IGHG1
SM26	NCOA1
SM26	OPRD1
SM26	OPRM1
SM26	PRSS1
SM26	PTGS2
SM26	RXRA
SM26	SCN5A
SM26	SLC6A4
SM27	NR3C1
SM27	NR3C2
SM28	NCOA1
SM28	NCOA2
SM28	NR3C1
SM28	NR3C2
SM28	PGR
SM28	PTGS2
SM29	ACHE
SM29	ADRA1B
SM29	ADRA1D
SM29	ADRA2A
SM29	ADRA2B
SM29	ADRB2
SM29	AR
SM29	CHRM1
SM29	CHRM2
SM29	CHRM3
SM29	CHRM5
SM29	CHRNA7
SM29	DPP4
SM29	DRD1
SM29	DRD2
SM29	DRD5
SM29	F2
SM29	GABRA1
SM29	OPRD1
SM29	OPRM1
SM29	PTGS1
SM29	PTGS2
SM29	SCN5A
SM29	SLC6A2
SM29	SLC6A4
SM30	ACHE
SM30	ADRA1D
SM30	ADRB2
SM30	CA2
SM30	CHRM1
SM30	CHRNA7
SM30	DPP4
SM30	DRD1
SM30	F2
SM30	HSP90AA1
SM30	KCNH2
SM30	NCOA1
SM30	OPRD1
SM30	OPRM1
SM30	PRSS1
SM30	PTGS2
SM30	SCN5A
SM31	DPP4
SM31	F2
SM31	HSP90AA1
SM31	IGHG1
SM31	NCOA1
SM31	PIK3CG
SM31	PRSS1
SM31	PTGS2
SM31	RXRA
SM32	ACHE
SM32	ADRA1D
SM32	ADRB2
SM32	CA2
SM32	CHRM1
SM32	CHRM2
SM32	CHRM3
SM32	CHRM4
SM32	CHRM5
SM32	CHRNA7
SM32	DPP4
SM32	DRD1
SM32	F2
SM32	GABRA1
SM32	HSP90AA1
SM32	NCOA1
SM32	OPRD1
SM32	OPRM1
SM32	PIK3CG
SM32	PTGS1
SM32	PTGS2
SM32	SCN5A
SM33	ACHE
SM33	CA2
SM33	DPP4
SM33	F2
SM33	HSP90AA1
SM33	NCOA1
SM33	PRSS1
SM33	PTGS2
SM34	DPP4
SM34	F2
SM34	NCOA1
SM34	PRSS1
SM34	PTGS2
SM35	ABCC9
SM35	AKR1C3
SM35	AR
SM35	AVPR1A
SM35	BRD4
SM35	C5AR1
SM35	CA1
SM35	CA2
SM35	CA6
SM35	CCNB1
SM35	CCR1
SM35	CCR5
SM35	CDC7
SM35	CDK1
SM35	CHRM1
SM35	CNR2
SM35	CYP11B1
SM35	CYP11B2
SM35	CYP17A1
SM35	CYP19A1
SM35	CYP2C9
SM35	CYP3A4
SM35	EGFR
SM35	EPHX2
SM35	ESR1
SM35	ESR2
SM35	F2R
SM35	FDFT1
SM35	GABBR1
SM35	GABBR2
SM35	GABRA2
SM35	GABRB2
SM35	GABRG2
SM35	GCGR
SM35	GRM5
SM35	GSK3B
SM35	HSD11B1
SM35	HSD17B2
SM35	HTR1A
SM35	ICMT
SM35	IDO1
SM35	IL6ST
SM35	JAK1
SM35	JAK2
SM35	JAK3
SM35	KCNA5
SM35	KCNH2
SM35	KDR
SM35	LIPE
SM35	LTA4H
SM35	MAP3K11
SM35	MAP3K14
SM35	MAP3K5
SM35	MAPK1
SM35	MAPK14
SM35	MAPK8
SM35	MAPK9
SM35	MMP1
SM35	MMP3
SM35	MMP9
SM35	MTNR1A
SM35	MTNR1B
SM35	NPY5R
SM35	NR1H3
SM35	NR3C2
SM35	OPRD1
SM35	OPRK1
SM35	OPRM1
SM35	PABPC1
SM35	PARP1
SM35	PDE10A
SM35	PER2
SM35	PGGT1B
SM35	PIM1
SM35	PIM3
SM35	PRCP
SM35	PRKCA
SM35	PRKCB
SM35	PRKCD
SM35	PRKCE
SM35	PRKCG
SM35	PRKCQ
SM35	PRMT3
SM35	PSENEN
SM35	PTGS1
SM35	PTGS2
SM35	PTPN1
SM35	PYGL
SM35	RASGRP1
SM35	S1PR1
SM35	SCN9A
SM35	SHBG
SM35	SLC10A2
SM35	SLC6A4
SM35	SRD5A1
SM35	ST6GAL1
SM35	TACR1
SM35	TACR2
SM35	TRPA1
SM35	TRPV1
SM35	TTL
SM35	TYK2
SM35	TYMS
SM35	UGT2B7
SM36	ACHE
SM36	ADRB2
SM36	CHRM1
SM36	CHRNA7
SM36	DPP4
SM36	DRD1
SM36	F2
SM36	HTR2A
SM36	NCOA1
SM36	OPRD1
SM36	OPRM1
SM36	PRSS1
SM36	PTGS2
SM37	AR
SM37	DPP4
SM37	F2
SM37	HSP90AA1
SM37	IGHG1
SM37	NCOA1
SM37	PIK3CG
SM37	PRSS1
SM37	PTGS2
SM37	RXRA
SM38	CA2
SM38	HSP90AA1
SM38	NCOA1
SM38	NR3C1
SM38	OPRM1
SM38	PGR
SM38	PTGS2
SM38	TOP2B
SM39	F7
SM39	KCNH2
SM39	KCNMA1
SM39	NCOA1
SM39	PIK3CG
SM39	PTGS1
SM39	PTGS2
SM39	RXRA
SM39	SCN5A
SM40	ACHE
SM40	ADORA1
SM40	ADORA3
SM40	AKR1C3
SM40	AR
SM40	AVPR2
SM40	BCHE
SM40	CASP3
SM40	CASP7
SM40	CDC25A
SM40	CDC25B
SM40	CDK5
SM40	CDK5R1
SM40	CES1
SM40	CES2
SM40	CETP
SM40	CHRM1
SM40	CHRM2
SM40	CHRM3
SM40	CHRM4
SM40	CHRM5
SM40	CRHR1
SM40	CTSB
SM40	CTSH
SM40	CTSK
SM40	CTSL
SM40	CTSS
SM40	EGFR
SM40	EPHX1
SM40	EPHX2
SM40	ERBB2
SM40	F2R
SM40	FAAH
SM40	FKBP1A
SM40	GABRA1
SM40	GABRA2
SM40	GABRA3
SM40	GABRA5
SM40	GABRB3
SM40	GABRG2
SM40	GPR55
SM40	GRM5
SM40	GSK3B
SM40	HCAR2
SM40	HCRTR1
SM40	HCRTR2
SM40	HDAC6
SM40	HSD11B1
SM40	HSD17B2
SM40	HSP90AA1
SM40	HTR1A
SM40	HTR2B
SM40	HTR2C
SM40	HTR3A
SM40	HTR5A
SM40	HTR6
SM40	HTR7
SM40	IDO1
SM40	IRAK4
SM40	KCNA5
SM40	KCNJ3
SM40	KCNJ5
SM40	KCNJ6
SM40	LIPE
SM40	MAOB
SM40	MAPK10
SM40	MAPK14
SM40	MAPK8
SM40	MET
SM40	MTNR1A
SM40	MTNR1B
SM40	NPY5R
SM40	NQO1
SM40	NQO2
SM40	NR1H2
SM40	NR1H3
SM40	P2RX7
SM40	PABPC1
SM40	PDE9A
SM40	PFKFB3
SM40	PGR
SM40	PHOSPHO1
SM40	PLK1
SM40	PSENEN
SM40	PTK2
SM40	PTPN1
SM40	PTPN7
SM40	PTPRC
SM40	PTPRF
SM40	RORA
SM40	RORB
SM40	SCN9A
SM40	SLC18A3
SM40	STAT3
SM40	TNKS
SM40	TNKS2
SM40	TOP1
SM40	TRPA1
SM40	TRPC3
SM40	TRPC6
SM40	TRPM8
SM40	TRPV1
SM40	TRPV4
SM40	TSPO
SM41	AR
SM41	CHRM1
SM41	CHRM2
SM41	CHRM5
SM41	CTSB
SM41	CTSK
SM41	CTSL
SM41	EPHX1
SM41	EPHX2
SM41	ESR1
SM41	ESR2
SM41	GABRA1
SM41	GABRA2
SM41	GABRA3
SM41	GABRA5
SM41	GABRA6
SM41	GABRB3
SM41	GABRG2
SM41	GRM1
SM41	HCRTR2
SM41	HTR2B
SM41	HTR3A
SM41	P2RX7
SM41	PABPC1
SM41	PIM1
SM41	PREP
SM41	PTGS1
SM41	PTGS2
SM41	SLC6A3
SM41	TRPM8
SM42	ADRA1B
SM42	ADRA1D
SM42	ADRB2
SM42	APP
SM42	BCL2L1
SM42	BIRC5
SM42	CA2
SM42	CCND1
SM42	CD40LG
SM42	CHRM1
SM42	CHRM2
SM42	CHRM3
SM42	CHRM4
SM42	CHRM5
SM42	CHRNA7
SM42	DRD1
SM42	EDN1
SM42	GABRA1
SM42	NCOA1
SM42	NCOA2
SM42	OPRD1
SM42	OPRM1
SM42	PGR
SM42	PTGS1
SM42	PTGS2
SM42	RELA
SM42	SCN5A
SM42	STAT3
SM42	TOP2B
SM43	ADRA1B
SM43	ADRB2
SM43	AR
SM43	CA2
SM43	CALM2
SM43	CCNA2
SM43	CDK2
SM43	ESR1
SM43	GABRA1
SM43	GSK3B
SM43	HSP90AA1
SM43	IGHG1
SM43	MAPK14
SM43	NCOA1
SM43	NCOA2
SM43	NOS3
SM43	PIM1
SM43	PPARG
SM43	PTGS1
SM43	PTGS2
SM43	SCN5A
SM44	ADRA1B
SM44	ADRA1D
SM44	ADRB2
SM44	AR
SM44	CA2
SM44	CALM2
SM44	CCNA2
SM44	CDK2
SM44	CHRM1
SM44	CHRM2
SM44	CHRM3
SM44	CHRM4
SM44	CHRM5
SM44	CHRNA7
SM44	DRD1
SM44	ESR1
SM44	ESR2
SM44	F7
SM44	GABRA1
SM44	GSK3B
SM44	HSP90AA1
SM44	HTR2A
SM44	HTR3A
SM44	IGHG1
SM44	MAPK14
SM44	NCOA1
SM44	NCOA2
SM44	NOS2
SM44	NOS3
SM44	OPRD1
SM44	OPRM1
SM44	PIM1
SM44	PPARG
SM44	PRKACA
SM44	PTGS1
SM44	PTGS2
SM44	RXRA
SM44	SCN5A
SM44	SLC6A3
SM45	ACHE
SM45	AKR1B1
SM45	AKR1B10
SM45	AKR1C1
SM45	AKR1C2
SM45	AKR1C3
SM45	BCHE
SM45	CCR2
SM45	CCR9
SM45	CDC25B
SM45	CES1
SM45	DHODH
SM45	DUSP1
SM45	EDNRA
SM45	EPRS
SM45	FABP4
SM45	FOLH1
SM45	HAO1
SM45	HSP90AA1
SM45	IDO1
SM45	KDM4C
SM45	KDM4E
SM45	KDM6B
SM45	MALT1
SM45	MCL1
SM45	MMP8
SM45	PDE10A
SM45	PPARA
SM45	PPARG
SM45	PTGDR2
SM45	PTGER1
SM45	PTGER2
SM45	PTGER3
SM45	PTGER4
SM45	PTPN1
SM45	PTPN11
SM45	PTPN22
SM45	PTPN6
SM45	PTPRC
SM45	PTPRG
SM45	RPA1
SM45	SLC22A12
SM45	SRD5A2
SM45	TBXAS1
SM45	TDP2
SM45	TOP1
SM45	TOP2A
SM45	TTR
SM46	ACHE
SM46	ADRA1B
SM46	ADRB2
SM46	AR
SM46	CA2
SM46	CALM2
SM46	CCNA2
SM46	CDK2
SM46	CHEK1
SM46	CHRM1
SM46	DPP4
SM46	ESR1
SM46	ESR2
SM46	F2
SM46	F7
SM46	GSK3B
SM46	IGHG1
SM46	KCNH2
SM46	NCOA1
SM46	NCOA2
SM46	NOS2
SM46	PIM1
SM46	PPARG
SM46	PRSS1
SM46	PTGS1
SM46	PTGS2
SM46	RXRA
SM46	SCN5A
SM46	TOP2B
SM47	ACHE
SM47	ADRA1B
SM47	ADRA1D
SM47	ADRB2
SM47	CA2
SM47	CHRM1
SM47	CHRM2
SM47	CHRM3
SM47	CHRM4
SM47	CHRM5
SM47	CHRNA2
SM47	CHRNA7
SM47	DPP4
SM47	DRD1
SM47	ESR1
SM47	F2
SM47	GABRA1
SM47	HSP90AA1
SM47	OPRM1
SM47	PTGS1
SM47	PTGS2
SM47	RXRA
SM47	SCN5A
SM47	SLC6A4
SM48	ADORA1
SM48	ADORA2B
SM48	ADORA3
SM48	ALOX5
SM48	CDC25B
SM48	FLT1
SM48	HSD11B2
SM48	IL2
SM48	MAOA
SM48	MAPK14
SM48	MET
SM48	PFKFB3
SM48	PPM1B
SM48	PPP1CC
SM48	PPP2CA
SM48	PPP2R5A
SM48	PSENEN
SM48	PTAFR
SM48	PTPN1
SM48	RBP4
SM48	S1PR1
SM48	S1PR3
SM48	S1PR4
SM48	S1PR5
SM48	STAT3
SM48	VCP
SM49	ADRA1B
SM49	ADRA1D
SM49	ADRB2
SM49	AR
SM49	CA2
SM49	CDK2
SM49	CHRM1
SM49	CHRM2
SM49	CHRM3
SM49	CHRM4
SM49	CHRM5
SM49	CHRNA7
SM49	DRD1
SM49	ESR1
SM49	GSK3B
SM49	IGHG1
SM49	NCOA1
SM49	NCOA2
SM49	NOS3
SM49	OPRD1
SM49	OPRM1
SM49	PIM1
SM49	PTGS1
SM49	PTGS2
SM49	RXRA
SM49	SCN5A
SM49	TOP2B
SM50	ACHE
SM50	ADRA1B
SM50	ADRA1D
SM50	ADRB2
SM50	AR
SM50	CA2
SM50	CALM2
SM50	CCNA2
SM50	CDK2
SM50	CHEK1
SM50	CHRM1
SM50	CHRM3
SM50	CHRM5
SM50	CHRNA7
SM50	DRD1
SM50	ESR1
SM50	F2
SM50	F7
SM50	GABRA1
SM50	GSK3B
SM50	HSP90AA1
SM50	HTR2A
SM50	HTR3A
SM50	IGHG1
SM50	KCNH2
SM50	KCNMA1
SM50	MAPK14
SM50	NCOA2
SM50	NOS2
SM50	NOS3
SM50	OPRD1
SM50	OPRM1
SM50	PIK3CG
SM50	PIM1
SM50	PPARG
SM50	PRKACA
SM50	PRSS1
SM50	PTGS1
SM50	PTGS2
SM50	RXRA
SM50	SCN5A
SM50	SLC6A4
SM51	ACHE
SM51	ADRA1B
SM51	ADRA1D
SM51	ADRB2
SM51	AR
SM51	CA2
SM51	CCNA2
SM51	CHRM1
SM51	CHRM3
SM51	CHRM5
SM51	CHRNA7
SM51	DPP4
SM51	DRD1
SM51	ESR1
SM51	F2
SM51	GABRA1
SM51	GSK3B
SM51	HTR2A
SM51	HTR3A
SM51	IGHG1
SM51	NOS2
SM51	OPRM1
SM51	PDE3A
SM51	PIK3CG
SM51	PIM1
SM51	PPARG
SM51	PRKACA
SM51	PRSS1
SM51	PTGS1
SM51	PTGS2
SM51	PTPN1
SM51	RXRA
SM51	SCN5A
SM51	SLC6A3
SM51	SLC6A4
SM52	ADRA1B
SM52	ADRA1D
SM52	ADRB2
SM52	CALM2
SM52	CHRNA7
SM52	GABRA1
SM52	HSP90AA1
SM52	HTR3A
SM52	IGHG1
SM52	NCOA1
SM52	NCOA2
SM52	PIK3CG
SM52	PRKACA
SM52	PTGS1
SM52	PTGS2
SM52	RXRA
SM52	SCN5A
SM53	ADRA1B
SM53	ADRA1D
SM53	ADRB2
SM53	CDK2
SM53	CHRM1
SM53	CHRM2
SM53	CHRM3
SM53	CHRM4
SM53	CHRM5
SM53	CHRNA7
SM53	DRD1
SM53	ESR1
SM53	GABRA1
SM53	HSP90AA1
SM53	HTR2A
SM53	NOS3
SM53	OPRD1
SM53	OPRM1
SM53	PDE3A
SM53	PIM1
SM53	PTGS1
SM53	PTGS2
SM53	RXRA
SM53	SCN5A
SM53	SLC6A4
SM54	F7
SM54	PTGS2
SM55	ACHE
SM55	ADRA1B
SM55	ADRA1D
SM55	ADRB2
SM55	CA2
SM55	CHRM1
SM55	CHRM2
SM55	CHRM3
SM55	F2
SM55	OPRM1
SM55	SCN5A
SM56	ACHE
SM56	ADRA1B
SM56	ADRA1D
SM56	ADRB2
SM56	AR
SM56	CA2
SM56	CDK2
SM56	CHRM1
SM56	CHRM2
SM56	CHRM3
SM56	CHRM4
SM56	CHRM5
SM56	CHRNA7
SM56	DRD1
SM56	DRD2
SM56	ESR1
SM56	F7
SM56	GABRA1
SM56	NCOA1
SM56	NCOA2
SM56	NOS2
SM56	OPRD1
SM56	OPRM1
SM56	PIM1
SM56	PRSS1
SM56	PTGS1
SM56	PTGS2
SM56	RXRA
SM56	SCN5A
SM56	TOP2B
SM57	ACHE
SM57	ADRB2
SM57	AR
SM57	CCNA2
SM57	CDK2
SM57	CHEK1
SM57	CHRM1
SM57	CHRNA7
SM57	DPP4
SM57	ESR1
SM57	F2
SM57	GSK3B
SM57	OPRD1
SM57	OPRM1
SM57	PIM1
SM57	PRSS1
SM57	PTGS2
SM57	SCN5A
SM58	ACHE
SM58	ADRA1D
SM58	ADRB2
SM58	AR
SM58	CCNA2
SM58	CDK2
SM58	CHEK1
SM58	CHRM1
SM58	CHRM2
SM58	CHRM3
SM58	CHRM5
SM58	CHRNA7
SM58	DPP4
SM58	DRD1
SM58	ESR1
SM58	ESR2
SM58	F2
SM58	GABRA1
SM58	GSK3B
SM58	NOS2
SM58	OPRD1
SM58	OPRM1
SM58	PIM1
SM58	PTGS2
SM58	RXRA
SM58	SCN5A
SM59	ADRB2
SM59	AR
SM59	CCNA2
SM59	CDK2
SM59	CHEK1
SM59	CHRNA7
SM59	DPP4
SM59	F2
SM59	GSK3B
SM59	HSP90AA1
SM59	IGHG1
SM59	MAPK14
SM59	NCOA1
SM59	PIK3CG
SM59	PIM1
SM59	PPARG
SM59	PRSS1
SM59	PTGS1
SM59	PTGS2
SM59	RXRA
SM60	NCOA2
SM61	AKR1B1
SM61	AURKA
SM61	CASR
SM61	CES1
SM61	CES2
SM61	CLK4
SM61	CYP17A1
SM61	EIF2AK1
SM61	FNTA
SM61	FNTB
SM61	GRM5
SM61	HCRTR1
SM61	HCRTR2
SM61	HRH3
SM61	HSD11B1
SM61	HSD17B2
SM61	IDO1
SM61	JAK2
SM61	MCL1
SM61	MDM2
SM61	NPY2R
SM61	NPY5R
SM61	NR3C2
SM61	NTRK1
SM61	P2RX7
SM61	PABPC1
SM61	PARP1
SM61	PER2
SM61	PGGT1B
SM61	PLA2G7
SM61	PSENEN
SM61	PTK2B
SM61	SLC10A2
SM61	SLC6A2
SM61	TACR1
SM61	TOP1
SM61	UGT2B7
SM62	ADRA1B
SM62	ADRA1D
SM62	ADRB2
SM62	AR
SM62	CA2
SM62	CCNA2
SM62	CDK2
SM62	CHRM1
SM62	CHRM2
SM62	CHRM3
SM62	CHRNA7
SM62	ESR1
SM62	F7
SM62	GSK3B
SM62	HTR2A
SM62	IGHG1
SM62	LACTBL1
SM62	NCOA1
SM62	NCOA2
SM62	NR3C1
SM62	OPRD1
SM62	OPRM1
SM62	PIM1
SM62	PTGS1
SM62	PTGS2
SM62	RXRA
SM62	SCN5A
SM62	TOP2B
SM63	ACHE
SM63	CA2
SM63	F2
SM63	NCOA1
SM63	NCOA2
SM63	NR3C1
SM63	PGR
SM63	PTGS2
SM64	ACHE
SM64	ALOX12
SM64	ALOX15
SM64	COMT
SM64	DRD4
SM64	ESR1
SM64	FNTA
SM64	FNTB
SM64	HSD11B1
SM64	MDM2
SM64	MTNR1A
SM64	MTNR1B
SM64	PIK3CA
SM64	PIK3CG
SM65	ADRA1B
SM65	ADRA1D
SM65	ADRA2C
SM65	ADRB2
SM65	AR
SM65	CA2
SM65	CHRM1
SM65	CHRM2
SM65	CHRM3
SM65	CHRM4
SM65	CHRM5
SM65	CHRNA7
SM65	DRD1
SM65	DRD5
SM65	ESR1
SM65	NCOA2
SM65	NOS3
SM65	OPRD1
SM65	OPRM1
SM65	PTGS1
SM65	PTGS2
SM65	RXRA
SM65	SCN5A
SM65	SLC6A3
SM65	TOP2B
SM66	ABAT
SM66	ABCC1
SM66	ACE
SM66	ACE2
SM66	AGTR2
SM66	AKR1A1
SM66	AKR1B1
SM66	AKR1C1
SM66	AKR1C2
SM66	AKR1C3
SM66	ALOX5
SM66	AR
SM66	CA1
SM66	CA2
SM66	CASP1
SM66	CMA1
SM66	CPA1
SM66	CREBBP
SM66	CTSA
SM66	CXCL8
SM66	CYP19A1
SM66	ECE1
SM66	EDNRA
SM66	EDNRB
SM66	EP300
SM66	EPHX2
SM66	FOLH1
SM66	GPR35
SM66	GRK2
SM66	GRM4
SM66	HSF1
SM66	HSPA1A
SM66	ICAM1
SM66	ITGA1
SM66	ITGA2
SM66	ITGA4
SM66	ITGA5
SM66	ITGAL
SM66	ITGAV
SM66	ITGB1
SM66	ITGB1
SM66	ITGB2
SM66	ITGB3
SM66	ITGB7
SM66	KDM4C
SM66	KDM4D
SM66	KDM4E
SM66	KDM5A
SM66	KDM5B
SM66	KDM6B
SM66	KMO
SM66	MAP3K8
SM66	MAPK1
SM66	MAPK8
SM66	MDM2
SM66	MME
SM66	MMP12
SM66	MMP13
SM66	MMP2
SM66	MMP3
SM66	MMP8
SM66	MMP9
SM66	NR1H4
SM66	NR1I2
SM66	NR3C1
SM66	NR4A1
SM66	NTSR1
SM66	OXER1
SM66	PDE7A
SM66	PDE9A
SM66	PDF
SM66	PIK3CA
SM66	PIM1
SM66	PPARG
SM66	PPP1CA
SM66	PPP5C
SM66	PTGDR2
SM66	PTGER1
SM66	PTGER2
SM66	PTGER4
SM66	PTGES
SM66	PTGS2
SM66	PTPN11
SM66	PYGL
SM66	SHBG
SM66	SLC22A12
SM66	SLC5A1
SM66	TBXAS1
SM66	THRA
SM66	THRB
SM66	TLR9
SM66	TRPA1
SM66	TTR
SM67	ADRA1B
SM67	ADRA1D
SM67	ADRB2
SM67	AR
SM67	CA2
SM67	CCNA2
SM67	CDK2
SM67	CHRM1
SM67	CHRM2
SM67	CHRM3
SM67	CHRM4
SM67	CHRNA7
SM67	DRD1
SM67	ESR1
SM67	GABRA1
SM67	GSK3B
SM67	HSP90AA1
SM67	NOS3
SM67	OPRD1
SM67	OPRM1
SM67	PDE3A
SM67	PIM1
SM67	PTGS1
SM67	PTGS2
SM67	RXRA
SM67	SCN5A
SM67	SLC6A3
SM67	SLC6A4
SM68	ADRA1B
SM68	ADRA1D
SM68	ADRB2
SM68	CA2
SM68	CHRM1
SM68	CHRM3
SM68	CHRNA7
SM68	IGHG1
SM68	NCOA1
SM68	NCOA2
SM68	OPRM1
SM68	PPARG
SM68	PTGS1
SM68	PTGS2
SM68	SCN5A
SM68	TOP2B
SM69	ACHE
SM69	ADRA1B
SM69	ADRA1D
SM69	ADRB2
SM69	CHRM1
SM69	CHRM2
SM69	CHRM3
SM69	CHRM4
SM69	CHRM5
SM69	CHRNA7
SM69	DRD1
SM69	ESR1
SM69	HTR3A
SM69	NOS3
SM69	OPRD1
SM69	OPRM1
SM69	RXRA
SM69	SCN5A
SM69	SLC6A3
SM69	SLC6A4
SM70	ACHE
SM70	ADRA1D
SM70	ADRB2
SM70	CA2
SM70	CHRM3
SM70	CHRM5
SM70	CHRNA7
SM70	DPP4
SM70	DRD1
SM70	F2
SM70	GABRA1
SM70	HSP90AA1
SM70	IGHG1
SM70	NCOA1
SM70	OPRM1
SM70	PIK3CG
SM70	PTGS1
SM70	PTGS2
SM70	RXRA
SM70	SCN5A
SM71	ABCC1
SM71	ACE
SM71	AGTR2
SM71	AKR1A1
SM71	AMPD3
SM71	AR
SM71	ATP2A1
SM71	CREBBP
SM71	CTSA
SM71	CTSL
SM71	CTSV
SM71	CXCL8
SM71	CYP19A1
SM71	CYP26A1
SM71	CYP26B1
SM71	DHODH
SM71	ECE1
SM71	EDNRA
SM71	EDNRB
SM71	EP300
SM71	FABP1
SM71	FOLH1
SM71	GPR35
SM71	GRK2
SM71	GSTM1
SM71	HCAR2
SM71	HSD11B1
SM71	HSPA1A
SM71	IARS
SM71	ICAM1
SM71	ITGA2
SM71	ITGA4
SM71	ITGAL
SM71	ITGAV
SM71	ITGB1
SM71	ITGB2
SM71	JUN
SM71	KDM4C
SM71	KDM4D
SM71	KDM5A
SM71	KDM5B
SM71	KDM6B
SM71	KMO
SM71	LDHA
SM71	MAPK8
SM71	MCL1
SM71	MET
SM71	MME
SM71	MMP12
SM71	MMP13
SM71	MMP2
SM71	MMP8
SM71	NR1H4
SM71	NR4A1
SM71	NTSR1
SM71	PDE4D
SM71	PPP1CA
SM71	PPP5C
SM71	PRKCA
SM71	PRKCB
SM71	PRKCD
SM71	PRKCE
SM71	PRKCG
SM71	PRKCH
SM71	PRKCQ
SM71	PTGDR
SM71	PTGDR2
SM71	PTGER1
SM71	PTGS1
SM71	PTGS2
SM71	PTPN1
SM71	PYGL
SM71	SLC22A12
SM71	SORT1
SM71	TBXAS1
SM71	TERT
SM71	TTL
SM71	TTR
SM72	AR
SM72	CALM2
SM72	ESR1
SM72	F2
SM72	HSP90AA1
SM72	NOS2
SM72	PRSS1
SM72	PTGS1
SM72	PTGS2
SM72	PTPN1
SM73	AR
SM73	CCNA2
SM73	DPP4
SM73	ESR1
SM73	F2
SM73	PPARG
SM73	PRSS1
SM73	PTGS2
SM74	AKR1B1
SM74	ALOX5
SM74	CA1
SM74	CA12
SM74	CA14
SM74	CA2
SM74	CA3
SM74	CA5A
SM74	CA5B
SM74	CA6
SM74	CA7
SM74	CA9
SM74	CAMKK2
SM74	IGFBP3
SM74	IGFBP5
SM74	MMP1
SM74	MMP2
SM74	MMP9
SM74	NOX4
SM74	PADI1
SM74	PADI4
SM74	PIM1
SM74	PTGER3
SM74	PTGS2
SM74	PTPN1
SM74	SELE
SM74	SELL
SM74	SELP
SM74	TYR
SM75	AKR1B1
SM75	AMPD2
SM75	AMPD3
SM75	CAMKK2
SM75	CASP3
SM75	CHEK1
SM75	CSNK2A1
SM75	EGFR
SM75	FYN
SM75	GRK6
SM75	ITGA2B
SM75	ITGAV
SM75	ITGB1
SM75	ITGB3
SM75	ITGB5
SM75	KDM3A
SM75	KDM4C
SM75	LCK
SM75	MKNK2
SM75	MME
SM75	MMP1
SM75	MMP2
SM75	MMP8
SM75	MMP9
SM75	NEU3
SM75	NOX4
SM75	PARP1
SM75	PIM1
SM75	PTGDR2
SM75	PTGS2
SM75	PYGL
SM75	PYGM
SM75	SELE
[truncated: 483 more rows]
